# Supplementary material for: Optimizing Siglec-8-Directed Immunotherapy for Eosinophilic and Mast Cell Disorders
Source: Cancers (Basel). 2024 Oct 14;16(20):3476. doi: 10.3390/cancers16203476 (PMC11506601; doi:10.3390/cancers16203476)
Supplement: Supplementary file 1 [file cancers-16-03476-s001.zip]

Archive with 1 entries (1 files):
- cancers-3233606-supplementary.pdf
